# Supplementary material for: Effect of Hydroxyurea on Morphology, Proliferation, and Protein Expression on Taenia crassiceps WFU Strain
Source: Int J Mol Sci. 2024 May 31;25(11):6061. doi: 10.3390/ijms25116061 (PMC11172544; doi:10.3390/ijms25116061)
Supplement: Supplementary file 1 [file ijms-25-06061-s001.zip]

Archive with 5 entries (5 files):
- suplem. table S2 change expression.xlsx
- Supplem. table S1 unique proteins.pdf
- Supplementary figure S1.pdf
- supplementary figure S2.pdf
- Supplementary table S3 Gene ontology.xlsx
