# Supplementary material for: Effect of Hydroxyurea on Morphology, Proliferation, and Protein Expression on Taenia crassiceps WFU Strain
Source: Int J Mol Sci. 2024 May 31;25(11):6061. doi: 10.3390/ijms25116061 (PMC11172544; doi:10.3390/ijms25116061)
Supplement: Supplementary file 1 [file ijms-25-06061-s001.zip › suplem. table S2 change expression.xlsx]

## Sheet: 6TD HU 25mM vs CONTROL
Significant(x)	Significant(y)	Accession	Annotation
-2.80735	1.56923	EmuJ_000786200.1	Ubiquitin fusion degradation protein 1
-2.80735	1.56923	EmuJ_001054000.1	Fibrillin 2
-2.58496	1.30137	EmuJ_000500400.1	DNA polymerase epsilon catalytic subunit
-2.58496	1.30137	EmuJ_000993800.1	Fructose-bisphosphate aldolase
-2.58496	1.30137	EmuJ_001028100.1	Dipeptidyl peptidase 3
-2.16993	1.62258	EmuJ_000102000.1	Nucleoprotein TPR
-1.45943	1.37224	EmuJ_000255300.1	Small GTP binding protein
-0.874469	1.43699	EmuJ_000109900.1	Myosin regulatory light chain
-0.793549	1.47674	EmuJ_000334400.1	Ubiquitin conjugating enzyme E2 N
-0.777608	1.37029	EmuJ_000212700.1	Major egg antigen p40; Putative hsp20
-0.758992	2.07285	EmuJ_001004900.1	Transgelin
-0.652077	1.77633	EmuJ_000305400.1	Transgelin
-0.579892	3.87281	EmuJ_000550800.1	Endophilin B1
-0.561879	1.96162	EmuJ_000595200.1	Four and A half lim domains
-0.500429	1.66987	EmuJ_000416400.1	Triosephosphate isomerase
-0.321928	1.99583	EmuJ_000041200.1	Annexin
-0.298341	1.42849	EmuJ_000882500.1	Actin modulator protein
-0.268489	1.90223	EmuJ_000752000.1	ATP synthase subunit beta
-0.217805	1.58734	EmuJ_000716400.1	Filamin
-0.125531	1.87041	EmuJ_000407200.1	Actin cytoplasmic A3
-0.0157427	1.33205	EmuJ_000036300.1	Actin cytoplasmic type 5
0.295033	1.38739	EmuJ_000763300.1	Paramyosin
0.399931	1.36385	EmuJ_000501500.1	Alpha-1,4 glucan phosphorylase
0.477702	1.5513	EmuJ_000952200.1	Expressed conserved protein/actin
0.480972	1.87589	EmuJ_000501600.1	Alpha-1,4 glucan phosphorylase
0.584963	1.41091	EmuJ_000610400.1	ADP/ATP translocase
0.63005	1.35662	EmuJ_000644500.1	Glycogen debranching enzyme
0.631613	1.94844	EmuJ_000832000.1	Dynein heavy chain
0.654865	1.56006	EmuJ_000736000.1	Talin
0.714552	13.1346	EmuJ_000920900.1	Myosin
0.83399	1.44938	EmuJ_000712600.1	Gynecophoral canal protein
0.835613	3.14823	EmuJ_000479300.1	Myosin
0.956931	1.4855	EmuJ_001167300.1	Ribosomal protein S3
1.24793	1.37564	EmuJ_000790100.1	Calcium-transporting ATPase
1.67807	1.67338	EmuJ_000257700.1	Fragile site associated protein C terminal
1.87447	1.39377	EmuJ_001052900.1	ATP binding cassette sub family E
2.80735	1.34477	EmuJ_000212300.1	Tyrosine protein kinase otk
3	1.58285	EmuJ_000255200.1	Dynamin-like 120 kDa protein, mitochondrial
3.32193	2.07116	EmuJ_000581100.1	60S ribosomal protein L18a

## Sheet: 6DT HU 40mM vs CONTROL
Significant(x)	Significant(y)	Accession	Annotation
-3	1.61205	EmuJ_000715500.1	Protocadherin 9
-2.80735	1.36998	EmuJ_000582800.1	Dynein intermediate chain
-2.80735	1.36998	EmuJ_000714700.1	Replication protein A subunit
-2.80735	1.36998	EmuJ_000993800.1	Fructose-bisphosphate aldolase
-1.70044	1.48144	EmuJ_000195500.1	Splicing factor arginine:serine rich 4
-1.51457	1.83432	EmuJ_000734700.1	Troponin i
-1.48543	1.36715	EmuJ_001083400.1	Aspartyl aminopeptidase
-1.32193	1.57562	EmuJ_001190600.1	Collagen alpha v chain
-0.902703	1.74461	EmuJ_000973400.1	Lamin
-0.430144	1.32909	EmuJ_000550800.1	Endophilin B1
-0.349334	1.59071	EmuJ_000982200.1	Elongation factor 1-alpha
-0.323155	1.44849	EmuJ_001085400.1	Heat shock 70 kDa protein 4
0.0492551	1.6682	EmuJ_000061200.1	actin
0.165222	1.6115	EmuJ_000672200.1	Tubulin beta-2 chain
0.194647	1.54623	EmuJ_000955100.1	Tubulin beta chain
0.199309	1.4756	EmuJ_000069900.1	Tubulin beta chain
0.219566	1.50731	EmuJ_000202600.1	Tubulin beta chain
0.252607	1.85618	EmuJ_000364000.1	14-3-3 protein beta:alpha
0.925999	1.31705	EmuJ_000790100.1	Calcium-transporting ATPase
2.41504	2.84422	EmuJ_000257700.1	Fragile site associated protein C terminal
2.80735	1.54162	EmuJ_000708200.1	Brefeldin A inhibited guanine

## Sheet: 3RD HU 25mM vs CONTROL
Significant(x)	Significant(y)	Accession	Annotation
-3	1.79709	EmuJ_001133400.1	Protein-L-isoaspartate O-methyltransferase
-2.80735	1.52988	EmuJ_000436600.1	Transcription factor FAR1
-2.32193	1.8169	EmuJ_000684200.1	Lipid transport protein N terminal
-2.16993	1.57561	EmuJ_000100200.1	GTP binding protein SAR1b
-2.16993	1.57561	EmuJ_000937500.1	Rab3
-2	1.34074	EmuJ_000284000.1	Phosphatidylinositol-4,5-bisphosphate 4-phosphatase
-1.87447	1.64674	EmuJ_001005500.1	Mixed lineage leukemia protein mll
-1.48543	1.618	EmuJ_000443200.1	Procollagen lysine2 oxoglutarate 5 dioxygenase
-1.41504	2.36665	EmuJ_000129600.1	Coatomer subunit gamma
-1.41504	1.71472	EmuJ_000244800.1	Calcium-transporting ATPase
-1.26303	2.10198	EmuJ_000644000.1	glutamate synthase (NADH)
-1.09954	2.1619	EmuJ_000382200.1	Ferritin
-1.07039	1.60328	EmuJ_000424800.1	Coatomer subunit alpha
-1	1.55077	EmuJ_000875100.1	Calnexin
-0.893085	1.56374	EmuJ_000781500.1	Ef hand family protein
-0.856636	5.51769	EmuJ_000952200.1	Expressed conserved protein
-0.823122	3.80482	EmuJ_000479300.1	Paramyosin
-0.575502	2.14447	EmuJ_000610500.1	Titin
-0.546808	12.534	EmuJ_000920900.1	Paramyosin
-0.528379	3.28241	EmuJ_000342600.1	Sodium/potassium-transporting ATPase subunit alpha
-0.517848	1.67469	EmuJ_000733600.1	Peroxidasin
-0.38247	1.37447	EmuJ_001025000.1	Kinesin-like protein
-0.24131	3.07434	EmuJ_000763300.1	Paramyosin
-0.226965	1.40994	EmuJ_000865300.1	Elongation factor 2
0.369234	3.62845	EmuJ_000036300.1	Actin cytoplasmic type 5
0.369366	4.63717	EmuJ_000061200.1	Actin
0.384143	1.32891	EmuJ_000905600.1	Fructose-bisphosphate aldolase
0.487938	1.54403	EmuJ_000202500.1	Tubulin beta-3 chain
0.56892	4.17582	EmuJ_000254600.1	Glyceraldehyde-3-phosphate dehydrogenase
0.590296	3.94633	EmuJ_000514200.1	phosphopyruvate hydratase / enolase
0.639824	1.55522	EmuJ_000843500.1	UTP--glucose-1-phosphate uridylyltransferase
0.664397	1.91717	EmuJ_001032200.1	ornithine aminotransferase
0.874469	1.7393	EmuJ_000183100.1	H(+)-transporting two-sector ATPase
0.971986	2.22756	EmuJ_000193700.1	Annexin
1.24793	1.44361	EmuJ_000573000.1	Expressed conserved protein
1.58496	1.31443	EmuJ_000967000.1	Dynein light chain type 1 2
1.848	2.11646	EmuJ_000786600.1	Protein unc 80
2.11548	1.85118	EmuJ_000807600.1	Importin subunit beta 1

## Sheet: 3RD HU 40mM vs CONTROL
Significant(x)	Significant(y)	Accession	Annotation
-3	1.53155	EmuJ_001133400.1	Protein-L-isoaspartate O-methyltransferase
-3	1.53155	EmuJ_000809400.1	Cell division control protein 42 homolog
-3	1.53155	EmuJ_000457800.1	Long chain fatty acid coenzyme A ligase 1
-2.70044	2.15511	EmuJ_000734700.1	Troponin i [
-2.70044	2.15511	EmuJ_000590100.1	Dynein light chain
-2.45943	1.72037	EmuJ_001005500.1	Mixed lineage leukemia protein mll
-2.11548	1.71748	EmuJ_000416100.1	Succinate dehydrogenase [ubiquinone] iron-sulfur subunit, mitochondrial
-2	1.5231	EmuJ_001028600.1	Cytoplasmic dynein 2 heavy chain 1
-1.66297	1.8029	EmuJ_000071300.1	Dynein light chain
-1.65208	2.00939	EmuJ_000528900.1	Actin depolymerizing factor
-1.58496	2.04949	EmuJ_000644000.1	glutamate synthase (NADH)
-1.46949	2.578	EmuJ_001060400.1	Dynein light chain
-1.44057	2.6234	EmuJ_000305400.1	Transgelin
-1.39232	1.58285	EmuJ_001117000.1	Nucleoside diphosphate kinase
-1.26303	2.10831	EmuJ_001004900.1	Transgelin
-1.18982	3.4056	EmuJ_001025000.1	Kinesin-like protein
-1.12553	1.34864	EmuJ_001167300.1	Ribosomal protein S3
-0.961526	1.49117	EmuJ_000226000.1	Titin
-0.854149	1.4958	EmuJ_000122100.1	Profilin
-0.788496	1.8619	EmuJ_000610500.1	Titin
-0.746243	1.32372	EmuJ_000941000.1	Dynein light chain
-0.708537	1.45065	EmuJ_000920600.1	Peptidyl-prolyl cis-trans isomerase
-0.590356	1.73004	EmuJ_000952200.1	Expressed conserved protein
-0.426127	2.84868	EmuJ_000920900.1	Paramyosin
-0.0288962	1.48026	EmuJ_000061200.1	Actin
0.0797271	2.6796	EmuJ_000036300.1	Actin cytoplasmic type 5
0.19179	2.37468	EmuJ_000254600.1	Glyceraldehyde-3-phosphate dehydrogenase
0.229246	2.45718	EmuJ_000514200.1	phosphopyruvate hydratase
0.247093	1.61447	EmuJ_000076900.1	Adenosylhomocysteinase
0.431716	1.63299	EmuJ_000843500.1	UTP--glucose-1-phosphate uridylyltransferase
0.628031	1.55789	EmuJ_000935200.1	Synaptic vesicle membrane protein VAT 1
1.76553	2.41324	EmuJ_000786600.1	Protein unc 80
2	2.00898	EmuJ_000807600.1	Importin subunit beta 1
2	1.43396	EmuJ_000544400.1	Ryanodine receptor 44f

## Sheet: 6 RD HU 25mM vs Control
Significant(x)	Significant(y)	Accession	Annotation
-2.80735	1.53995	EmuJ_000940000.1	Complement component 1 Q subcomponent binding
-2.16993	1.58761	EmuJ_000192500.1	Integrin alpha ps
-2	1.3512	EmuJ_000136000.1	G1 to s phase transition protein (ortholog of human GSPT1)
-2	1.3512	EmuJ_001052900.1	ATP binding cassette sub family E
-1.848	2.46424	EmuJ_001199400.1	RNA helicase DDX15
-1.80735	1.95854	EmuJ_000227800.1	V-type proton ATPase subunit a
-1.73697	1.44101	EmuJ_001193600.1	RNA helicase/ eif4A
-1.36257	1.83139	EmuJ_000471300.1	Delta-aminolevulinic acid dehydratase
-1.16993	1.57862	EmuJ_000913300.1	Thioredoxin dependent peroxide reductase
-1.1375	1.78659	EmuJ_000870200.1	Dihydrolipoyl dehydrogenase
-1.08746	1.41135	EmuJ_000633300.1	Splicing factor 3b subunit 3
-1.08746	1.41135	EmuJ_001050200.1	AP-2 complex subunit alpha
-0.932886	1.42039	EmuJ_000255800.1	Egf domain protein
-0.920147	5.72328	EmuJ_000202500.1	Tubulin beta-3 chain
-0.866733	1.7498	EmuJ_000930000.1	Erlin 1
-0.807355	2.03478	EmuJ_000876700.1	Non lysosomal glucosylceramidase
-0.782409	2.00236	EmuJ_001029800.1	Glycogen [starch] synthase
-0.696608	1.88979	EmuJ_000150000.1	RNA helicase/ initiation factor 4A
-0.688056	2.1796	EmuJ_001128600.1	ATP-dependent 6-phosphofructokinase
-0.576192	2.32545	EmuJ_000832000.1	Dynein heavy chain
-0.566347	2.17668	EmuJ_001191500.1	Calcium-transporting ATPase
-0.565597	1.30178	EmuJ_001065400.1	Heat shock protein 70
-0.565597	1.30178	EmuJ_001132400.1	Laminin
-0.470142	3.2289	EmuJ_000202600.1	Tubulin beta chain
-0.398549	2.37846	EmuJ_000752000.1	ATP synthase subunit beta
-0.396301	3.07295	EmuJ_000955100.1	Tubulin beta chain
-0.390673	3.833	EmuJ_000672200.1	Tubulin beta-2 chain
-0.379589	2.13047	EmuJ_000122200.1	Clathrin heavy chain
-0.371256	1.91236	EmuJ_000249600.1	Heat Shock protein family member hsp 3
-0.347165	2.34009	EmuJ_000069900.1	Tubulin beta chain
-0.343302	1.41333	EmuJ_000239850.1	1,4-alpha-glucan branching enzyme
-0.340491	7.31035	EmuJ_000920900.1	Paramyosin
0.307484	1.43159	EmuJ_000151600.1	Spectrin alpha actinin
0.355584	1.36043	EmuJ_001085100.1	Heat shock 70 kDa protein 4
0.476028	1.74456	EmuJ_000041200.1	Annexin
0.507604	1.60895	EmuJ_000575900.1	Basement membrane specific heparan sulfate
0.555215	1.31856	EmuJ_000141000.1	Lysosomal alpha glucosidase
0.598637	3.83926	EmuJ_000254600.1	Glyceraldehyde-3-phosphate dehydrogenase
0.648528	1.40357	EmuJ_000139900.1	Abnormal EMBroylocus tagsis family member emb 9
0.656046	1.32615	EmuJ_000200300.1	Guanine nucleotide binding protein subunit
0.667425	1.83408	EmuJ_000610500.1	Titin
0.748461	1.35881	EmuJ_000156400.1	Aldo keto reductase family 1 member B4
0.785875	1.62845	EmuJ_000953400.1	Dihydropyrimidinase
0.788496	5.79136	EmuJ_000514200.1	phosphopyruvate hydratase
0.807355	1.66284	EmuJ_001065500.1	Ndr
0.869939	1.94194	EmuJ_001043100.1	Phosphoglycerate kinase
0.914753	3.83424	EmuJ_000882500.1	Actin modulator protein
0.949959	5.67897	EmuJ_000417100.1	Malate dehydrogenase, cytoplasmic
0.961526	1.70077	EmuJ_000193700.1	Annexin
0.977974	2.66422	EmuJ_000595200.1	Four and A half lim domain
1	2.23991	EmuJ_000107200.1	2 amino 3 ketobutyrate coenzyme A ligase
1.05063	2.68933	EmuJ_000416400.1	Triosephosphate isomerase
1.05889	1.44255	EmuJ_000666500.1	Thioredoxin fold
1.08246	1.93449	EmuJ_001004900.1	Transgelin
1.08964	3.79302	EmuJ_000042600.1	Tubulin alpha 3 chain
1.152	1.35434	EmuJ_000602100.1	Structural maintenance of chromosomes protein
1.24793	1.42593	EmuJ_000875100.1	Calnexin
1.25691	7.44466	EmuJ_000550800.1	Endophilin B1
1.35755	2.86088	EmuJ_000962000.1	Oncosphere protein tso22
1.44057	1.67092	EmuJ_000071300.1	Dynein light chain
1.48543	2.34705	EmuJ_000779500.1	Serine/threonine-protein phosphatase
1.48543	1.36962	EmuJ_000528800.1	Actin binding cofilin tropomyosin type
1.5025	1.60626	EmuJ_000991200.1	Dynein light chain type 1 2
1.54749	3.17084	EmuJ_000226000.1	Titin
1.65208	2.18483	EmuJ_000893500.1	Cysteine and glycine rich protein 1
1.66985	3.24888	EmuJ_000525100.1	Secreted antigen Ts8B1
1.67807	1.72283	EmuJ_000060900.1	Endophilin B2
1.67807	1.72283	EmuJ_001120300.1	Proteasome subunit alpha type doi: 10.3181/0805-S-149
1.70044	1.48388	EmuJ_000113500.1	carbonyl reductase (NADPH)
1.70044	1.48388	EmuJ_000372500.1	protein-serine/threonine phosphatase
1.75489	2.76951	EmuJ_000137700.1	Transforming growth factor beta 1 induced
1.76553	1.90723	EmuJ_000522800.1	Serine/threonine-protein phosphatase
1.76553	1.90723	EmuJ_001061900.1	Expressed conserved protein
1.80735	1.6721	EmuJ_000462900.1	Caspase 3 apoptosis cysteine peptidase
1.80735	1.6721	EmuJ_000490500.1	Nuclease sensitive element binding protein
1.80735	1.6721	EmuJ_000806900.1	Heterolocus tagous nuclear ribonucleoprotein A1
1.80735	1.6721	EmuJ_001093100.1	PDZ and LIM domain protein Zasp
1.848	2.09622	EmuJ_000597700.1	Titin
1.87447	1.43007	EmuJ_000203000.1	Epidermal growth factor receptor kinase
1.92057	5.53671	EmuJ_000305400.1	Transgelin
2	1.6301	EmuJ_000116200.1	Pre-mRNA-processing factor 19
2.11548	1.83556	EmuJ_000334550.1	peptidylprolyl isomerase
2.16993	1.38767	EmuJ_000317300.1	Vesicular amine transporter
2.16993	1.38767	EmuJ_000524700.1	BRO1 domain containing protein BROX
2.16993	1.38767	EmuJ_001151200.1	Multiple pdz domain protein
2.32193	1.60437	EmuJ_000346700.1	Microtubule associated protein 1S
2.32193	1.60437	EmuJ_000916000.1	Actin
2.32193	1.60437	EmuJ_001054000.1	Fibrillin 2
2.32193	1.60437	EmuJ_001164800.1	Negative elongation factor A
2.45943	1.82639	EmuJ_001086400.1	Expressed protein
2.58496	2.9259	EmuJ_001031700.1	Leucyl aminopeptidase
2.58496	2.05301	EmuJ_000445200.1	6-phosphogluconolactonase
2.70044	2.28363	EmuJ_000507000.1	KH domain containing RNA binding signal
2.80735	1.37157	EmuJ_000571500.1	Phosphotransferase
2.90689	2.75502	EmuJ_000444000.1	UV excision repair protein RAD23
3	1.61389	EmuJ_001035000.1	Nuclear pore membrane glycoprotein 210
3.16993	1.86053	EmuJ_000099700.1	Epidermal growth factor receptor kinase
3.32193	2.11074	EmuJ_001004250.1	Ras protein RABF2b

## Sheet: 6 RD HU 40mM vs Control
Significant(x)	Significant(y)	Accession	Annotation
-3.16993	1.88008	EmuJ_000503400.1	Presequence protease, mitochondrial
-3.16993	1.88008	EmuJ_000906200.1	Importin 7
-3	1.63109	EmuJ_000373050.1	RAB6A member RAS oncolocus tag family
-2.90689	2.78659	EmuJ_001083400.1	Aspartyl aminopeptidase
-2.80735	1.38642	EmuJ_000304100.1	Protein dgcr14
-2.80735	1.38642	EmuJ_001180000.1	RNA helicase/DDX6
-2.45943	1.84858	EmuJ_001052900.1	ATP binding cassette sub family E
-2.32193	1.62423	EmuJ_000340700.1	Glycogen synthase kinase 3
-2.32193	1.62423	EmuJ_000708400.1	Lysosomal trafficking regulator
-1.71621	2.40361	EmuJ_000244800.1	Calcium-transporting ATPase
-1.70044	1.50658	EmuJ_000807600.1	Importin subunit beta 1
-1.67807	1.75032	EmuJ_000477900.1	E3 ubiquitin-protein ligase
-1.48543	2.39123	EmuJ_001008200.1	Calcium-transporting ATPase
-1.32193	1.60917	EmuJ_001050200.1	AP-2 complex subunit alpha
-1.28951	1.68161	EmuJ_000573200.1	Glycerol 3 phosphate acyltransferase 3
-1.20163	1.6047	EmuJ_000777200.1	Coatomer subunit beta
-1.16993	2.18296	EmuJ_000448500.1	Innexin
-1.11548	1.61224	EmuJ_000790100.1	Calcium-transporting ATPase
-1	3.13764	EmuJ_000261600.1	fructose-bisphosphatase
-0.748461	1.40195	EmuJ_001029800.1	Glycogen [starch] synthase
-0.732808	18.01	EmuJ_000920900.1	Paramyosin
-0.719892	1.62534	EmuJ_000712600.1	Gynecophoral canal protein
-0.713696	1.30268	EmuJ_000973500.1	Lamin dm0
-0.696608	1.38423	EmuJ_000824400.1	Gynecophoral canal protein
-0.678072	1.35786	EmuJ_000485800.1	Antigen II/3; Ezrin-like protein; H17g protein tegumental antigen; Tegument protein
-0.674809	4.94086	EmuJ_000342600.1	Sodium/potassium-transporting ATPase subunit alpha
-0.661831	2.29456	EmuJ_000239850.1	1,4-alpha-glucan branching enzyme
-0.656347	2.88079	EmuJ_000249600.1	Heat Shock protein family member hsp 3
-0.649503	1.82028	EmuJ_000610400.1	ADP/ATP translocase
-0.63743	1.39184	EmuJ_000626300.1	Glucose-6-phosphate isomerase
-0.628031	1.81422	EmuJ_000832000.1	Dynein heavy chain
-0.619728	4.95795	EmuJ_000142500.1	Major vault protein Ribonucleoprotein
-0.514573	1.33433	EmuJ_000644500.1	Glycogen debranching enzyme
-0.411426	1.36497	EmuJ_000422600.1	Succinate dehydrogenase [ubiquinone] flavoprotein subunit, mitochondrial
-0.388854	1.54004	EmuJ_000501500.1	Alpha-1,4 glucan phosphorylase
-0.340544	1.32759	EmuJ_000501600.1	Alpha-1,4 glucan phosphorylase
-0.337035	2.13703	EmuJ_000151600.1	Spectrin alpha actinin
0.124721	2.49448	EmuJ_000061200.1	Actin
0.160736	2.59505	EmuJ_000036300.1	Actin cytoplasmic type 5
0.266861	2.51642	EmuJ_000407300.1	Actin
0.307428	1.34193	EmuJ_001192500.1	14-3-3 protein
0.402098	2.3202	EmuJ_000364000.1	14-3-3 protein beta:alpha
0.407658	1.33281	EmuJ_000775600.1	cAMP dependent protein kinase regulatory
0.418028	4.50934	EmuJ_000407200.1	Actin cytoplasmic A3
0.467779	1.52224	EmuJ_000595200.1	Four and A half lim domains
0.50696	1.92828	EmuJ_000610500.1	Titin
0.523562	2.59419	EmuJ_000882500.1	Actin modulator protein
0.527247	1.4185	EmuJ_001060100.1	14-3-3 protein zeta:delta
0.600392	3.60013	EmuJ_000550800.1	Endophilin B1
0.624491	1.38753	EmuJ_000236400.1	Major egg antigen p40
0.665581	2.89852	EmuJ_000244000.1	Annexin
0.695145	1.45615	EmuJ_000733600.1	Peroxidasin
0.736966	1.57607	EmuJ_000882300.1	Gelsolin
0.736966	1.41556	EmuJ_000524200.1	Collagen type XI alpha 2
0.807355	1.47697	EmuJ_000779500.1	Serine/threonine-protein phosphatase
0.82103	2.40894	EmuJ_000305400.1	Transgelin
0.836501	1.41289	EmuJ_000666500.1	Thioredoxin fold
0.947533	1.69261	EmuJ_000937700.1	Tropomodulin
0.961526	2.17972	EmuJ_000193700.1	Annexin
0.965234	2.37057	EmuJ_000962000.1	Oncosphere protein tso22
1	2.60892	EmuJ_000044200.1	Actin
1	2.32417	EmuJ_000226000.1	Titin
1.08746	1.38461	EmuJ_000457500.1	Four and a half LIM domains protein 2
1.10764	8.64526	EmuJ_000041200.1	Annexin
1.28011	1.62034	EmuJ_000991200.1	Dynein light chain type 1 2
1.36257	3.14976	EmuJ_001004900.1	Transgelin
1.36257	1.80027	EmuJ_000597700.1	Titin
1.39232	2.07724	EmuJ_000786600.1	Protein unc 80
1.45943	1.31508	EmuJ_001086400.1	Expressed protein
1.58496	1.80573	EmuJ_000704400.1	Alpha-mannosidase
1.58496	1.5139	EmuJ_000445200.1	6-phosphogluconolactonase
1.67807	2.00848	EmuJ_000060900.1	Endophilin B2
1.73697	1.42145	EmuJ_000343500.1	SH2 motif
1.73697	1.42145	EmuJ_001004250.1	Ras protein RABF2b
1.87447	1.63864	EmuJ_000054000.1	Adenylate kinase domain containing protein 1
1.87447	1.63864	EmuJ_000715500.1	Protocadherin 9
1.87447	1.63864	EmuJ_000953100.1	Dynein beta chain ciliary
2	1.33464	EmuJ_000045200.1	Protein dopey 1
2	1.33464	EmuJ_000641400.1	Ribosomal protein S6 kinase
2	1.33464	EmuJ_001001800.1	Tegumental antigen
2	1.33464	EmuJ_001146700.1	Retinaldehyde binding protein
2.11548	2.09133	EmuJ_000217900.1	Lysyl oxidase
2.32193	1.80899	EmuJ_000916000.1	Actin
2.45943	2.05483	EmuJ_000203000.1	Epidermal growth factor receptor kinase
2.54432	5.94779	EmuJ_000525100.1	Secreted antigen Ts8B1
2.80735	2.8182	EmuJ_000490500.1	Nuclease sensitive element binding protein
2.80735	2.8182	EmuJ_001093100.1	PDZ and LIM domain protein Zasp
3	1.79031	EmuJ_000799300.1	Insulin growth factor binding
