# Supplementary material for: Effect of Hydroxyurea on Morphology, Proliferation, and Protein Expression on Taenia crassiceps WFU Strain
Source: Int J Mol Sci. 2024 May 31;25(11):6061. doi: 10.3390/ijms25116061 (PMC11172544; doi:10.3390/ijms25116061)
Supplement: Supplementary file 1 [file ijms-25-06061-s001.zip › Supplementary table S3 Gene ontology.xlsx]

## Sheet: 6DT_ctrl25_de_bp
Gene ontology	Proteins
ATP metabolic process	4
mRNA processing, mRNA splicing	3
spermatogenesis	3
viral process	3
2-oxoglutarate metabolic process, NADH metabolic process	2
ATP hydrolysis coupled proton transport, hydrogen ion transmembrane transport	2
ATP hydrolysis coupled proton transport, ion transport	2
DNA double-strand break processing, T cell receptor signaling pathway	2
ER to Golgi vesicle-mediated transport, intra-Golgi vesicle-mediated transport	2
Rab protein signal transduction	2
age-dependent response to oxidative stress, age-dependent response to reactive oxygen species	2
angiogenesis	2
autophagosome assembly, autophagy	2
cerebellar cortex development, hippocampus development	2
defense response to bacterium	2
dephosphorylation	2
diadenosine tetraphosphate biosynthetic process, glycyl-tRNA aminoacylation	2
early endosome to late endosome transport, endosome to lysosome transport	2
establishment of mitotic spindle localization, nuclear migration along microtubule	2
gap junction-mediated intercellular transport	2
glutathione metabolic process, oxidation-reduction process	2
glycolytic process	2
intra-Golgi vesicle-mediated transport, intracellular protein transport	2
intracellular protein transport, protein import into nucleus	2
ion transport	2
meiotic cell cycle	2
negative regulation of dendritic spine morphogenesis, regulation of dendritic spine morphogenesis	2
notochord development	2
phosphate ion transmembrane transport	2
postsynaptic neurotransmitter receptor internalization, receptor internalization	2
proteasome-mediated ubiquitin-dependent protein catabolic process, ubiquitin-dependent protein catabolic process	2
protein K11-linked ubiquitination	2
protein dephosphorylation	2
protein processing involved in protein targeting to mitochondrion	2
proteolysis	2
synaptic vesicle endocytosis	2
tRNA aminoacylation for protein translation, translation	2
tangential migration from the subventricular zone to the olfactory bulb	2
translation	2
DNA double-strand break processing, double-strand break repair via homologous recombination	1
DNA duplex unwinding, DNA recombination	1
DNA recombination, DNA repair	1
DNA repair, cellular response to DNA damage stimulus	1
GTP metabolic process	1
GTP metabolic process, apoptotic process	1
N-glycan processing	1
N-glycan processing, carbohydrate metabolic process	1
RNA splicing, gap junction-mediated intercellular transport	1
Rab protein signal transduction, positive regulation of ATPase activity	1
T cell receptor signaling pathway	1
T cell receptor signaling pathway, positive regulation of DNA repair	1
acetylcholine-mediated vasodilation involved in regulation of systemic arterial blood pressure, heart development	1
acetylcholine-mediated vasodilation involved in regulation of systemic arterial blood pressure, intrinsic apoptotic signaling pathway in response to DNA damage	1
actin cytoskeleton organization	1
apoptotic mitochondrial changes, erythrophore differentiation	1
apoptotic process, cell differentiation	1
bone mineralization, multicellular organism development	1
bone mineralization, skeletal system development	1
cell differentiation, determination of adult lifespan	1
cell division, generation of precursor metabolites and energy	1
cell redox homeostasis	1
cell redox homeostasis, electron transport chain	1
cellular oxidant detoxification	1
cellular oxidant detoxification, protein processing involved in protein targeting to mitochondrion	1
chordate embryonic development, mitochondrion morphogenesis	1
chordate embryonic development, ventricular cardiac muscle cell development	1
circadian rhythm	1
cytoplasmic microtubule organization, interphase microtubule nucleation by interphase microtubule organizing center	1
defense response	1
detection of mechanical stimulus	1
determination of adult lifespan, multicellular organism development	1
electron transport chain, oxidation-reduction process	1
erythrophore differentiation	1
establishment of mitotic spindle localization, microtubule-based process	1
extracellular matrix organization	1
filopodium assembly, negative regulation of dendritic spine morphogenesis	1
gastrulation, mesoderm formation	1
generation of precursor metabolites and energy, tricarboxylic acid cycle	1
glutathione metabolic process	1
hemopoiesis	1
lipid catabolic process, lipid metabolic process	1
mesoderm formation, neuron projection morphogenesis	1
mitochondrial respiratory chain complex I assembly	1
negative regulation of dendritic spine morphogenesis, positive regulation of filopodium assembly	1
negative regulation of neuron apoptotic process, negative regulation of transcription	1
nucleosome assembly	1
oxidation-reduction process	1
positive regulation of GTPase activity	1
positive regulation of protein catabolic process	1
postsynaptic neurotransmitter receptor internalization	1
protein localization to pre-autophagosomal structure, protein transport	1
protein processing involved in protein targeting to mitochondrion, proteolysis	1
protein transport	1
regulation of growth	1
regulation of mRNA polyadenylation	1
regulation of membrane potential	1
response to antibiotic	1

## Sheet: 6DT_ctrl25_de_cc
Gene ontology	Proteins
mitochondrial matrix, mitochondrial membrane	8
COPI vesicle coat, COPI-coated vesicle membrane	6
integral component of membrane	6
mitochondrial matrix, mitochondrion	6
mitochondrion	6
cytoplasm	5
integral component of mitochondrial inner membrane, mitochondrial inner membrane	5
vacuolar proton-transporting V-type ATPase, V1 domain	5
Golgi membrane	4
mitochondrial inner membrane, mitochondrial intermembrane space	4
mitochondrial inner membrane, mitochondrial matrix	4
nucleus	4
vacuolar membrane, vacuolar proton-transporting V-type ATPase	4
Golgi apparatus	3
Ino80 complex, NuA4 histone acetyltransferase complex	3
VCP-NPL4-UFD1 AAA ATPase complex	3
cytoplasmic dynein complex, cytoplasmic microtubule	3
endosome membrane, late endosome membrane	3
myosin complex	3
nuclear envelope, nucleoplasm	3
nucleoplasm	3
plasma membrane	3
ribosome	3
t-UTP complex	3
Golgi apparatus, Golgi membrane	2
Golgi apparatus, autophagosome	2
Golgi apparatus, cytoplasmic vesicle	2
Golgi apparatus, endoplasmic reticulum	2
U1 snRNP, nucleus	2
autophagosome membrane, late endosome membrane	2
centrosome, equatorial microtubule organizing center	2
cytosol, mitochondrion	2
endosome membrane, late endosome	2
fibrillar center, nucleus	2
microtubule	2
mitochondrial inner membrane	2
mitochondrial matrix	2
nucleus, spliceosomal complex	2
plasma membrane, postsynaptic endocytic zone membrane	2
U1 snRNP, spliceosomal complex	1
UFD1-NPL4 complex, VCP-NPL4-UFD1 AAA ATPase complex	1
VCP-NPL4-UFD1 AAA ATPase complex, nucleus	1
Z disc	1
Z disc, nucleus	1
Z disc, stress fiber	1
anchored component of membrane, plasma membrane	1
autophagosome membrane, integral component of membrane	1
centrosome, cytoskeleton	1
cytoplasm, cytoplasmic microtubule	1
cytosol	1
cytosol, endoplasmic reticulum	1
cytosol, endosome membrane	1
endoplasmic reticulum	1
endoplasmic reticulum, glucosidase II complex	1
endoplasmic reticulum, lipid particle	1
endosome, late endosome membrane	1
extracellular exosome	1
extracellular matrix, extracellular region	1
fibrillar center	1
gamma-tubulin complex, gamma-tubulin small complex	1
glucosidase II complex	1
integral component of membrane, integral component of mitochondrial inner membrane	1
integral component of membrane, mitochondrial inner membrane	1
integral component of membrane, mitochondrial membrane	1
integral component of membrane, plasma membrane	1
membrane	1
mitochondrial inner membrane, mitochondrial membrane	1
mitochondrial membrane	1
mitochondrial membrane, mitochondrial respiratory chain complex I	1
mitochondrial respiratory chain complex I	1
mitochondrion, nucleus	1
nuclear pore	1
plasma membrane, proton-transporting V-type ATPase	1
spliceosomal complex	1
stress fiber	1
synaptic cleft	1

## Sheet: 6DT_ctrl25_de_mf
Gene ontology	Proteins
ATP binding, nucleotide binding	7
GTP binding, GTPase activity	4
GTPase activity	4
ATP-dependent microtubule motor activity, plus-end-directed	3
metal ion binding	3
ATP binding, FAD binding	2
ATP binding, RNA binding	2
ATP binding, actin binding	2
ATP binding, hydrolase activity	2
DNA binding	2
GTP binding, nucleotide binding	2
K48-linked polyubiquitin binding, macromolecular complex binding	2
Ran GTPase binding, metal ion binding	2
U1 snRNA binding, identical protein binding	2
acetyltransferase activity, dihydrolipoyllysine-residue acetyltransferase activity	2
actin binding	2
actin binding, actin filament binding	2
alkaline phosphatase activity	2
catalytic activity, endopeptidase activity	2
chaperone binding, heat shock protein binding	2
dioxygenase activity, hydrolase activity	2
identical protein binding, manganese ion binding	2
motor activity	2
nucleic acid binding, protein binding	2
structural constituent of ribosome	2
structural molecule activity	2
superoxide dismutase activity	2
transferase activity, transketolase activity	2
ATP binding	1
ATP binding, ATP-dependent 5'-3' DNA helicase activity	1
ATP binding, ligase activity	1
ATP-dependent 5'-3' DNA helicase activity	1
GTP binding, identical protein binding	1
GTP binding, microtubule binding	1
NADH dehydrogenase activity	1
NADH dehydrogenase activity, macromolecular complex binding	1
aminoacyl-tRNA ligase activity, bis(5'-nucleosyl)-tetraphosphatase (asymmetrical) activity	1
aminoacyl-tRNA ligase activity, proton-transporting ATPase activity	1
aminopeptidase activity, manganese ion binding	1
aminopeptidase activity, metalloexopeptidase activity	1
carbohydrate binding, catalytic activity	1
carbohydrate binding, protein binding	1
catalytic activity, glucan 1	1
cation channel activity, mechanically-gated ion channel activity	1
electron carrier activity	1
electron carrier activity, flavin adenine dinucleotide binding	1
extracellular matrix structural constituent	1
extracellular matrix structural constituent, metal ion binding	1
flavin adenine dinucleotide binding, protein binding	1
fumarate hydratase activity, hydro-lyase activity	1
fumarate hydratase activity, isomerase activity	1
gamma-tubulin binding	1
gamma-tubulin binding, protein binding	1
helicase activity, hydrolase activity	1
hydrolase activity	1
hydrolase activity, proton-transporting ATPase activity	1
identical protein binding, iron-sulfur cluster binding	1
inorganic phosphate transmembrane transporter activity, metal ion binding	1
lipoic acid binding	1
macromolecular complex binding	1
manganese ion binding	1
oxidoreductase activity, acting on a sulfur group of donors	1
oxoglutarate dehydrogenase (NAD+) activity, oxoglutarate dehydrogenase (succinyl-transferring) activity	1
protein binding	1
protein binding, protein phosphatase regulator activity	1
protein phosphatase regulator activity	1
protein serine/threonine phosphatase activity	1
structural constituent of cytoskeleton	1
thioredoxin-disulfide reductase activity	1
ubiquitin conjugating enzyme activity, ubiquitin-protein transferase activity	1

## Sheet: 6DT_ctrl40_de_bp
Gene ontology	Proteins
defense response to virus	4
ATP hydrolysis coupled cation transmembrane transport, calcium ion transmembrane transport	2
GMP biosynthetic process, GTP biosynthetic process	2
MAPK cascade	2
extracellular matrix organization	2
in utero embryonic development, placenta development	2
mRNA processing	2
placenta development	2
protein K11-linked ubiquitination	2
retina development in camera-type eye	2
tRNA exon ligation utilizing 2',3' cyclic phosphate of 5'-exon as source of linkage phosphate	2
L-kynurenine catabolic process	1
L-kynurenine catabolic process, regulation of cytosolic calcium ion concentration	1
MAPK cascade, apoptotic process	1
MAPK cascade, peptidyl-serine phosphorylation	1
N-terminal protein amino acid acetylation, defense response to virus	1
N-terminal protein amino acid acetylation, histone H4 acetylation	1
base-excision repair	1
base-excision repair, cell differentiation	1
base-excision repair, protein polyubiquitination	1
bone mineralization, multicellular organism development	1
bone mineralization, skeletal system development	1
cell adhesion	1
cell differentiation	1
cellular calcium ion homeostasis, regulation of cytosolic calcium ion concentration	1
gluconeogenesis	1
lipid homeostasis	1
lymphocyte proliferation	1
oxidation-reduction process, translation	1
protein folding, protein peptidyl-prolyl isomerization	1
protein peptidyl-prolyl isomerization	1
protein refolding	1
translation	1

## Sheet: 6DT_ctrl40_de_cc
Gene ontology	Proteins
nucleus	8
cytoplasm	5
endoplasmic reticulum membrane	2
endoplasmic reticulum membrane, nuclear envelope	2
integral component of membrane	2
microtubule organizing center, spindle	2
nuclear inner membrane	2
plastid	2
plastid, ribosome	2
ribosome	2
basement membrane, extracellular space	1
cytoplasm, ribosome	1
cytoskeleton, intermediate filament	1
cytoskeleton, microtubule organizing center	1
cytosol	1
cytosol, endoplasmic reticulum membrane	1
extracellular matrix, extracellular region	1
integral component of membrane, integral component of plasma membrane	1
integral component of plasma membrane	1
intermediate filament, nuclear envelope	1
intermediate filament, spindle pole	1
nuclear envelope, nuclear inner membrane	1
nuclear envelope, nucleoplasm	1
nucleus, ribosome	1

## Sheet: 6DT_ctrl40_de_mf
Gene ontology	Proteins
ATP binding, nucleotide binding	3
metal ion binding	3
structural constituent of ribosome	3
5S rRNA binding, RNA binding	2
ATP binding, PDZ domain binding	2
DNA binding, protein binding	2
H4 histone acetyltransferase activity, peptide alpha-N-acetyltransferase activity	2
RNA binding	2
actin binding, actin filament binding	2
ATP binding, MAP kinase activity	1
ATP binding, RNA ligase (ATP) activity	1
ATP binding, metal ion binding	1
DNA binding, IMP dehydrogenase activity	1
DNA binding, RNA binding	1
GTP binding, lyase activity	1
GTP binding, nucleotide binding	1
IMP dehydrogenase activity, oxidoreductase activity	1
MAP kinase activity, kinase activity	1
RNA ligase (ATP) activity, RNA ligase activity	1
calcium-transporting ATPase activity	1
cyclosporin A binding, peptidyl-prolyl cis-trans isomerase activity	1
cyclosporin A binding, unfolded protein binding	1
extracellular matrix structural constituent	1
extracellular matrix structural constituent, hydrolase activity	1
extracellular matrix structural constituent, metal ion binding	1
extracellular matrix structural constituent, structural molecule activity	1
hydrolase activity	1
lyase activity, phosphoenolpyruvate carboxykinase (GTP) activity	1
peptidyl-prolyl cis-trans isomerase activity	1
protein binding, receptor binding	1
receptor binding	1
structural molecule activity	1
ubiquitin-protein transferase activity	1

## Sheet: 3dr_ctrl25_de_bp
Gene ontology	Proteins
intracellular protein transport	4
maternal placenta development	4
microtubule-based process	4
germarium-derived oocyte fate determination, oocyte microtubule cytoskeleton polarization	3
ATP hydrolysis coupled cation transmembrane transport	2
CTP biosynthetic process, GTP biosynthetic process	2
cation transmembrane transport	2
cell differentiation, germarium-derived oocyte fate determination	2
cellular protein modification process, protein methylation	2
endosome transport via multivesicular body sorting pathway, protein transport	2
epithelial cell differentiation	2
positive regulation of ATP-dependent microtubule motor activity, plus-end-directed	2
transmembrane transport	2
apoptotic process, cell redox homeostasis	1
arabinan catabolic process, xylan catabolic process	1
cell redox homeostasis, negative regulation of cysteine-type endopeptidase activity involved in apoptotic process	1
cell separation after cytokinesis, exit from mitosis	1
cellular oxidant detoxification, cellular response to oxidative stress	1
germarium-derived oocyte fate determination, nervous system development	1
hydrogen peroxide catabolic process, oxidation-reduction process	1
mannosylation	1
maternal placenta development, response to lipopolysaccharide	1
negative regulation of protein serine/threonine kinase activity, positive regulation of Ras protein signal transduction	1
negative regulation of semaphorin-plexin signaling pathway, positive regulation of ATP-dependent microtubule motor activity	1
oxidation-reduction process	1
regulation of cell cycle	1
regulation of chromosome segregation, regulation of endocytosis	1
regulation of endocytosis	1
xylan catabolic process	1

## Sheet: 3dr_ctrl25_de_cc
Gene ontology	Proteins
cytoplasm	8
ESCRT III complex, late endosome membrane	6
centrosome, cytoplasmic dynein complex	6
actin cytoskeleton	4
early endosome	3
early endosome, early endosome membrane	3
plasma membrane	3
cytoplasmic dynein complex, microtubule	2
cytoskeleton, dynein complex	2
early endosome membrane	2
endosome, insulin-responsive compartment	2
membrane	2
microtubule	2
cytoplasm, early endosome	1
cytoplasmic dynein complex, cytoskeleton	1
cytoskeleton, microtubule	1
cytosol	1
cytosol, early endosome	1
dynein complex, microtubule	1
early endosome membrane, plasma membrane	1
early endosome, mitochondrion	1
endosome	1
extracellular region	1
integral component of membrane	1
mitochondrion	1
nuclear envelope	1

## Sheet: 3dr_ctrl25_de_mf
Gene ontology	Proteins
motor activity	9
dynein intermediate chain binding, dynein light intermediate chain binding	4
GDP binding, GTP binding	2
GTPase activity	2
actin binding	2
actin binding, calmodulin binding	2
disordered domain specific binding, dynein intermediate chain binding	2
hydrolase activity, hydrolyzing O-glycosyl compounds	2
methyltransferase activity, protein-L-isoaspartate (D-aspartate) O-methyltransferase activity	2
peroxiredoxin activity, thioredoxin peroxidase activity	2
protein domain specific binding, protein heterodimerization activity	2
ATP binding, ATPase activity	1
ATP binding, GTP binding	1
ATP binding, kinase activity	1
ATP binding, nucleotide binding	1
ATPase activity, hydrolase activity	1
GTP binding, GTPase activity	1
GTP binding, nucleotide binding	1
antioxidant activity, cysteine-type endopeptidase inhibitor activity involved in apoptotic process	1
cysteine-type endopeptidase inhibitor activity involved in apoptotic process	1
identical protein binding, kinase binding	1
kinase activity, nucleoside diphosphate kinase activity	1
toxin activity	1

## Sheet: 3dr_ctrl40_de_bp
Gene ontology	Proteins
receptor internalization	3
5-phosphoribose 1-diphosphate biosynthetic process, cellular biosynthetic process	2
ATP hydrolysis coupled cation transmembrane transport	2
Rho protein signal transduction	2
cellular protein modification process, protein methylation	2
cellular response to low-density lipoprotein particle stimulus, integrin-mediated signaling pathway	2
clathrin-dependent endocytosis, intracellular protein transport	2
dendritic transport of messenger ribonucleoprotein complex	2
formation of translation preinitiation complex, translation	2
glycogen biosynthetic process	2
glycolytic process, translational termination	2
innate immune response	2
mRNA export from nucleus, mRNA transport	2
multicellular organism development	2
primary miRNA processing	2
protein dephosphorylation	2
transmembrane transport	2
RNA splicing, mRNA export from nucleus	1
RNA splicing, mRNA processing	1
Rho protein signal transduction, positive regulation of GTPase activity	1
actin filament bundle assembly	1
arabinan catabolic process, xylan catabolic process	1
bone mineralization, multicellular organism development	1
bone mineralization, skeletal system development	1
cell adhesion	1
cell adhesion mediated by integrin, cell-matrix adhesion	1
cell differentiation, dendritic transport of messenger ribonucleoprotein complex	1
cell differentiation, nervous system development	1
cell projection organization, microtubule-based movement	1
centrosome-templated microtubule nucleation, glycolytic process	1
extracellular matrix organization	1
gluconeogenesis, glycolytic process	1
integrin-mediated signaling pathway, regulation of collagen catabolic process	1
negative regulation of endopeptidase activity, regulation of cell growth	1
negative regulation of hyaluronan biosynthetic process	1
negative regulation of transcription from RNA polymerase II promoter, negative regulation of transcription	1
nervous system development	1
regulation of phosphoprotein phosphatase activity	1
xylan catabolic process	1

[truncated: 8 more sheets: 3dr_ctrl40_de_cc, 3dr_ctrl40_de_mf, 6dr_ctrl25_de_bp, 6dr_ctrl25_de_cc, 6dr_ctrl25_de_mf, 6dr_ctrl40_de_bp, 6dr_ctrl40_de_cc, 6dr_ctrl40_de_mf]
